# Supplementary material for: A systematic analysis of the contribution of genetics to multimorbidity and comparisons with primary care data
Source: eBioMedicine. 2025 Feb 6;113:105584. doi: 10.1016/j.ebiom.2025.105584 (PMC11848100; doi:10.1016/j.ebiom.2025.105584)
Supplement: 20240522_gen_obs_heatmap_annotated [file mmc1.zip]

Archive with 1 entries (1 files):
- ebiom_105584_mmc1.svg
